# Supplementary material for: Trends and birth outcomes in adolescent refugees and migrants on the Thailand-Myanmar border, 1986-2016: an observational study
Source: Wellcome Open Res. 2018 May 21;3:62. [Version 1] doi: 10.12688/wellcomeopenres.14613.1 (PMC6039938; doi:10.12688/wellcomeopenres.14613.1)
Supplement: Supplementary file 2 [file wellcomeopenres-3-15910-s0001.tgz]

Archive with 1 entries (1 files):
- 8b637b75-eea1-4826-bb82-c4311d565026.docx
